# Supplementary material for: The Effect of Scandium on the Structure, Microstructure and Superconductivity of Equimolar Sc-Hf-Nb-Ta-Ti-Zr Refractory High-Entropy Alloys
Source: Materials (Basel). 2022 Jan 31;15(3):1122. doi: 10.3390/ma15031122 (PMC8838456; doi:10.3390/ma15031122)
Supplement: Supplementary file 1 [file materials-15-01122-s001.zip]

Archive with 1 entries (1 files):
- materials-1547922-supplementary.pdf
